# Supplementary material for: Chemical Profiling of Polar Lipids and the Polyphenolic Fraction of Commercial Italian Phaseolus Seeds by UHPLC-HRMS and Biological Evaluation
Source: Biomolecules. 2024 Oct 20;14(10):1336. doi: 10.3390/biom14101336 (PMC11505683; doi:10.3390/biom14101336)
Supplement: Supplementary file 1 [file biomolecules-14-01336-s001.zip]

Archive with 1 entries (1 files):
- biomolecules-3225388-supplementary.pdf
